# Supplementary material for: Versican regulating viscoelasticity drives pleural fibrosis via mechanotransductive signaling
Source: JCI Insight. 2026 Apr 23;11(12):e199507. doi: 10.1172/jci.insight.199507 (PMC13313549; doi:10.1172/jci.insight.199507)
Supplement: Supporting data values [file jciinsight-11-199507-s084.xlsx]

## Sheet: Fig.1C
	control1 ECM	control2 ECM	control3 ECM	patient1 ECM	patient2 ECM	patient3 ECM
fn	0.788369	1.10549	1.10614	3.32765	3.1912	3.05944
col	0.865548	0.943889	1.19056	3.30446	2.888	2.719
sma	1.11947	1.02041	0.86012	1.4449	1.4292	2.00213

## Sheet: Fig.1D
	control1 ECM	control2 ECM	control3 ECM	patient1 ECM	patient2 ECM	patient3 ECM
fn	1.01115	0.934004	1.05885	2.95263	2.96185	3.69097
col	0.984639	0.92959	1.09253	3.19024	3.04336	3.41212
sma	1.03359	0.958046	1.00987	3.18141	3.26067	3.55948

## Sheet: Fig.1G
	control ECM	control ECM	control ECM	TGFB ECM	TGFB ECM	TGFB ECM
fn	1.13093	1.02757	0.841509	1.40912	1.75256	1.86271
col	1.09698	0.92586	0.976592	1.51887	1.60246	1.16551
sma	1.14713	1.02592	0.826948	1.38043	1.7566	1.83505

## Sheet: Fig.1H
	control ECM	control ECM	control ECM	TGFB ECM	TGFB ECM	TGFB ECM
fn	0.946932	1.02799	1.02728	2.39883	2.31391	1.93903
col	0.966606	1.0087	1.02562	2.01252	1.92853	2.06838
sma	1.15869	0.962594	0.896577	2.247	2.46913	2.26812

## Sheet: Fig.2 G
	ng/ml
TPE1	4.48036
TPE2	2.77102
TPE3	2.45535
TPE4	5.05655
TPE5	3.71378
TPE6	4.83977
TPE7	2.78563
TPE8	7.33832
TBPE1	19.376
TBPE2	12.8385
TBPE3	12.4699
TBPE4	10.6855
TBPE5	10.5572
TBPE6	7.99294
TBPE7	24.0525
TBPE8	18.7239
TBPE9	32.0236
TBPE10	18.9228
TBPE11	14.3574
TBPE12	9.54645
TBPE13	10.0874
TBPE14	14.4797
TBPE15	14.1152
TBPE16	7.96779
TBPE17	17.4212
TBPE18	12.9132
TBPE19	14.3981
TBPE20	10.4302
TBPE21	13.1015
TBPE22	9.81381
TBPE23	10.211

## Sheet: Fig.2H
	versican ng/ml	mm
TBPE1	19.376	25.55
TBPE2	12.8385	14.2
TBPE3	12.4699	12.85
TBPE4	10.6855	14.5
TBPE5	10.5572	12.58
TBPE6	7.99294	10.05
TBPE7	24.0525	15.25
TBPE8	18.7239	10.62
TBPE9	32.0236	21.5
TBPE10	18.9228	20.05
TBPE11	14.3574	17.63
TBPE12	9.54645	12.21
TBPE13	10.0874	11.85
TBPE14	14.4797	16.95
TBPE15	14.1152	17.5
TBPE16	7.96779	9.65
TBPE17	17.4212	20.74
TBPE18	12.9132	15.82
TBPE19	14.3981	16.52
TBPE20	10.4302	6.28
TBPE21	13.1015	15.4
TBPE22	9.81381	11.62
TBPE23	10.211	8.5

## Sheet: Fig.2K
	control	control	control	TGFB	TGFB	TGFB
versican	0.958968	0.996307	1.04472	2.7675	3.39951	3.48234
col	1.08851	1.1241	0.787319	2.16221	2.80598	2.40322
sma	0.659273	1.00426	1.33647	2.20849	2.75673	2.20158

## Sheet: Fig.2L
	control	control	control	TGFB	TGFB	TGFB
versican	0.948575	1.04488	1.00893	3.33881	2.95126	2.96562
col	0.853423	1.12962	1.0373	2.4433	2.03967	2.22427
sma	0.971195	1.0791	0.95418	2.27416	2.08975	2.07101

## Sheet: Fig.2 N
	control ECM	control ECM	control ECM	VCAN- ECM	VCAN- ECM	VCAN- ECM	VCAN- ECM + versican	VCAN- ECM + versican	VCAN- ECM + versican
FN	1.04745	0.886853	1.06589	0.554636	0.671016	0.711306	0.971242	1.07031	0.992118
COL1A1	1.04302	0.867763	1.0891	0.594653	0.631409	0.506189	0.8197	0.949224	0.819224
SMA	1.09778	0.981214	0.921004	0.379133	0.423527	0.285447	0.675218	0.859951	0.973735

## Sheet: Fig.2 O
	control ECM	control ECM	control ECM	VCAN- ECM	VCAN- ECM	VCAN- ECM	VCAN- ECM + versican	VCAN- ECM + versican	VCAN- ECM + versican
FN	0.994241	1.07525	0.935408	0.39193	0.414564	0.428738	1.12519	1.04911	1.14843
COL1A1	1.05385	0.961705	0.986689	0.35965	0.409992	0.368866	1.09253	1.01267	1.02184
SMA	1.07239	0.983388	0.948246	0.249971	0.250926	0.268191	1.12688	1.02657	1.1355

[truncated: 78 more sheets: Fig.3D, Fig.3E, Fig.3F, Fig.3G, Fig.3H, Fig.3I, Fig.4B, Fig.4C, Fig.4E, Fig.4G, Fig.4H, Fig.4I, Fig.4K, Fig.4M, Fig.5B, Fig.5D, Fig.5E, Fig.5G, Fig.5I, Fig.5J …]
